# Supplementary material for: Characteristics and Functions of PmHDS, a Terpenoid Synthesis-Related Gene in Pinus massoniana Lamb
Source: Int J Mol Sci. 2025 Jan 8;26(2):457. doi: 10.3390/ijms26020457 (PMC11764807; doi:10.3390/ijms26020457)
Supplement: Supplementary file 1 [file ijms-26-00457-s001.zip › Supplementary Table.xlsx]

## Sheet: Table S1
		Table S1. The number and proportion of amino acids in the PmHDS protein
Amino Acid Species	Quantity	Proportion	Amino Acid Species	Quantity	Proportion
Ala(A)	54	0.073	Leu(L)	74	0.1
Arg(R)	50	0.067	Lys(K)	42	0.057
Asn(N)	22	0.03	Met(M)	24	0.032
Asp(D)	44	0.059	Phe(F)	26	0.035
Cys(C)	11	0.015	Pro(P)	37	0.05
Gln(Q)	27	0.036	Ser(S)	42	0.057
Glu(E)	54	0.073	Thr(T)	42	0.057
Gy(G)	59	0.079	TrP(W)	2	0.003
His(H)	18	0.024	Tyr(Y)	22	0.03
Ile(I)	39	0.052	Val(V)	54	0.073

## Sheet: Table S2
Table S2. Gene name and GenBank ID in this study.
Gene name	GenBank ID
HDS Pinus massoniana	UIB01909.1
HDS Pinus kesiya	AWY87647.1
HDS Ginkgo biloba	ABB78087.1
HDS Cryptomeria japonica	XP057830316.1
HDS Taxus chinensis	KAH9288308.1
HDS Prunus speciosa	BFG34410.1
HDS Morus notabilis	XP024022561.1
HDS Ficus carica	GMN24743.1
HDS Gossypium arboreum	XP017626612.1
HDS Morus alba	ALD62476.1
HDS Theobroma cacao	KAK6234705.1
HDS Pistacia integerrima	KAJ0021566.1
HDS Arabidopsis thaliana	At5g60600
HDS Magnolia sinica	XP_058094443.1
HDS Populus trichocarpa	XP_052308319.1
HDS Manihot esculenta	XP_021610794.1
HDS Medicago truncatula	XP_024632500.1
HDS Salvia miltiorrhiza	XP_057782647.1
HDS Oryza sativa	NP_001388830.1
HDS Dendrobium officinale	AHN91473.1
HDS Narcissus tazetta	AJA32313.1

## Sheet: TableS3
Table S3. Primer sequences used in this study.
Name of primer	Primer sequences
PmHDS-F	ATGGCTGCTGGAACAATTCCTGCT
PmHDS-R	TTATTCTTCAGCAGGAGGATCGAC
Pro-PmHDS-F	GGTTTGACTGAGAAAGGGTT
Pro-PmHDS-R	CTCGGATTCTGAAAGTTATGC
q-PmHDS-F	AAGCGAGCAATCCTGTAGTCATGG
q-PmHDS-R	GCGTCCATCTTCACCTTCACCAG
PmTUA-F	CAAACTTGGTCCCGTATCCTC
PmTUA-R	CACAGAAAGCTGCTCATGGTAA
PmHDS-PBI121-F	GGGGGACTCTAGAATGGCTGCTGGAACAA
PmHDS-PBI121-R	AATTCGAGCTCGGATCCTTATTCTTCAGCA
M13-F	GTAAAACGACGGCCAGT
M13-R	CAGGAAACAGCTATGAC
Pro-PmHDS-GUS-F	GAGAACACGGGGGACTCTAGACCTTTTCTAGCATGGGTACTCTG
Pro-PmHDS-GUS-R	GGACTGACCACCCGGGGATCCAATTTGCTGGCCAATCTGATTG
Actin2-F	ACTCTCCGCTATGTATGTCGCCA
Actin2-R	ATTTCCCGCTCGCTGTTGTGGT
qAtGGPPS-F	ATCCTAGACGACCTTCCTTGTATGG
qAtGGPPS-R	TCCTGAACAGCCCGAAGAACC
qAtHMGS-F	GCGGGTGGTTATGTTCTCTTATGG
qAtHMGS-R	TGAAAGGAGGCTTATTGTCGTTGAG
qAtDXR-F	TAAAGGAAGTTAAAGTAGCGG
qAtDXR-R	CTGTGTTTCAATCATGGAATG
qAtHDR-F	CGTTTGTGATTACATTCTCGG
qAtHDR-R	ATCTCCTCTGTTTCTCCCTTT
qAtHMGR-F	ACTCAGCACGAACCCTCTCC
qAtHMGR-R	ААТСААААСGААТССАСССА
qAtMK-F	CTCCTTGCTTCTTCTATTTC
qAtMK-R	CACTGACGGTGTTGTCTATC
qAtPSY-F	GGGTTGCTACTTCTTCTCTA
qAtPSY-R	TCTTCTACTTCGGTTCCTTA
